# Supplementary material for: Assessment of Polychlorinated Biphenyls and Their Hydroxylated Metabolites in Postmortem Human Brain Samples: Age and Brain Region Differences
Source: Environ Sci Technol. 2022 Jun 3;56(13):9515–26. doi: 10.1021/acs.est.2c00581 (PMC9260965; doi:10.1021/acs.est.2c00581)
Supplement: Supplementary file 1 — es2c00581_si_001.xlsx [file es2c00581_si_001.xlsx]

## Sheet: Title
Assessment of Polychlorinated Biphenyls and Their Hydroxylated Metabolites in Postmortem Human Brain Samples: Age and Brain Region Differences Xueshu Li,† Marco M. Hefti,‡ Rachel F. Marek,§,# Keri C. Hornbuckle,§,# Kai Wang,^ Hans-Joachim Lehmler*,†,$ † Department of Occupational and Environmental Health, University of Iowa, Iowa City, IA 52242, USA ‡ Department of Pathology, University of Iowa H…

## Sheet: TOC 
Table of contents
Table S1.	Donor and sample information.
Table S2	Abbreviation of OH-PCB congeners and the short name of the corresponding methoxylated analytical standards used in this study.
Table S3	Recovery rates (n = 110) of surrogate standards of 13C-PCBs and 13C-OH-PCBs.
Table S4	Limits of detections (LODs) of individual PCB congeners determined from method blanks (ng, n=31).
Table S5	Limits of detections (LODs) of individual OH-PCB congeners determined from method blanks (ng, n=29).
Table S6	Comparison of levels of PCBs in NIST samples (SRM 1957, pg/g).
Table S7	Comparison of levels of OH-PCBs in NIST samples (SRM 1957, pg/g).
Table S8	Detection frequencies and levels of PCB homologs, classes, groups by ortho-chlorine numbers and sum of PCBs (pg/g tissue) by age, sex and brain tissues.
Table S9	Detection frequencies and levels of single or coeluting PCB congeners (pg/g tissue) by age, sex and brain tissues.
Table S10	Neurotoxic equivalency (NEQ) for PCB homologs and groups by ortho-chlorine numbers in human brain.
Table S11	Detection frequency and levels of single or coeluting MeO-PCB congeners (pg/g tissue) by age, sex and brain tissues. Analyses were performed on the SPB-Octyl GC column.
Table S12	Detection and levels of single or coeluting MeO-PCB congeners (pg/g tissue) by age, sex and brain tissues. Analyses were performed on the DB-1701 GC column.
Table S13	P-Values from the one-way ANOVA of tissue weight-adjusted PCB levels (pg/g tissue) by homolog group, class, or number of ortho chlorine substituents.
Table S14	P-Values from the one-way ANOVA of neurotoxic equivalency (NEQ) values by single and multiple mechanism.
Table S15	Results from the statistical analysis of PCB congener levels, expressed in ng per sample. Data are the -log p values from the analysis of detection frequencies and the Tobit regression analysis.
Table S16	Similarity of the PCB congener profile, assessed using the similarity coefficient cos Θ, in the same brain regions between different donors.
Table S17	Similarity of the PCB congener profile, assessed using the similarity coefficient cos Θ, in brain regions from the same donor.
Table S18	Summary of OH-PCB metabolites identified with Nt-HRMS in postmortem brain samples (N=18).

## Sheet: Table S1.Sample information
Table S1. Donor and sample information.
Case	Sex	Age (GA)	CB (n=13)	BA19 (n=11)	HC (n=10)	AMY (n=6)	CTX (n=6)	PFC (n=8)	SN (n=9)	Cause of Death
2017-1	F	66y	x	x	x	n/a	x	n/a	x	Interstitial lung disease
2017-2	M	72y	x	x	x	x	x	n/a	x	Complications of spinal cord injury
2017-3	F	1d (33w)	x	x	n/a	n/a	n/a	x	x	1p36 deletion syndrome
2017-4	F	58y	x	x	x	x	x	n/a	x	Atherosclerotic heart disease
2018-1	F	60y	x	n/a	x	x	x	x	x	Atherosclerotic heart disease
2018-3	F	1d (33w)	x	x	x	x	x	x	n/a	Downs Syndrome
2018-5	M	62y	x	n/a	n/a	n/a	n/a	n/a	x	Pulmonary aspergillosis
2018-6	M	0d (19w)	x	x	n/a	n/a	n/a	x	n/a	Complications of prematurity
2018-10	M	59y	x	x	n/a	n/a	n/a	n/a	n/a	Alzheimer disease
2018-11	F	1y	x	x	x	n/a	n/a	x	n/a	Hemophagocytic lymphohistiocytosis
2018-13	F	2d (38w)	x	x	x	x	n/a	x	x	Congenital heart disease
2018-16	F	25d	x	x	x	n/a	n/a	x	x	Chr 1p36 deletion syndrome
2018-18	F	1d (41w)	n/a	n/a	x	n/a	x	n/a	n/a	Placental abruption
2018-20	F	80y	x	x	x	x	n/a	x	x	Necrotizing fasciitis
Abbreviations: GA, Gestational age; CB, Cerebellum; BA19, Brodmann area 19; HC, Hippocampus; AM, Amygdala; CTX, Cortex; PFC, Prefrontal cortex; SN, Subtantia nigra; n/a, not available; x, tissue available

## Sheet: Table S2.OH-PCB abbreviation 
Table S2. Abbreviation of OH-PCB congeners and the short name of the corresponding methoxylated analytical standards used in this study.
OH-PCB standard [a]	Methoxylated OH-PCB standard [a]	Homolog	Abbreviation used in manuscript	Note
4-OH-PCB 1	4-MeO-PCB 1	mono	4-1
2-OH-PCB 2	2-MeO-PCB 2	mono	2-2
2'-OH-PCB 2	2'-MeO-PCB 2	mono	2'-2
3'-OH-PCB 2	3'-MeO-PCB 2	mono	3'-2
4-OH-PCB 2	4-MeO-PCB 2	mono	4-2
4'-OH-PCB 2	4'-MeO-PCB 2	mono	4'-2
5-OH-PCB 2	5-MeO-PCB 2	mono	5-2
6-OH-PCB 2	6-MeO-PCB 2	mono	6-2
4'-OH-PCB 3	4'-MeO-PCB 3	mono	4'-3
OH-monochlorinated PCB X1	MeO-monochlorinated PCB X1	mono	Mono-X1	[b]
2'-OH-PCB 5	2'-MeO-PCB 5	di	2'-5
3'-OH-PCB 9	3'-MeO-PCB 9	di	3'-9
4'-OH-PCB 9+4-OH-PCB 14	4'-MeO-PCB 9+4-MeO-PCB 14	di	4'-9+4-14
2'-OH-PCB 12	2'-MeO-PCB 12	di	2'-12
4'-OH-PCB 18	4'-MeO-PCB 18	tri	4'-18
4'-OH-PCB 26	4'-MeO-PCB 26	tri	4'-26
6'-OH-PCB 26	6'-MeO-PCB 26	tri	6'-26
2'-OH-PCB 30	2'-MeO-PCB 30	tri	2'-30
3'-OH-PCB 30	3'-MeO-PCB 30	tri	3'-30
4'-OH-PCB 30	4'-MeO-PCB 30	tri	4'-30
OH-trichlorinated PCB X2	MeO-trichlorinated PCB X2	tri	Tri-X2	[b]
OH-trichlorinated PCB X3	MeO-trichlorinated PCB X3	tri	Tri-X3	[b]
3-OH-PCB 54	3-MeO-PCB 54	tetra	3-4
2'-OH-PCB 61	2'-MeO-PCB 61	tetra	2'-61
3'-OH-PCB 61	3'-MeO-PCB 61	tetra	3'-61
4'-OH-PCB 61	4'-MeO-PCB 61	tetra	4'-61
2'-OH-PCB 65+6'-OH-PCB 69	2'-MeO-PCB 65+6'-MeO-PCB 69	tetra	2'-65+6'-69
3'-OH-PCB 65	3'-MeO-PCB 65	tetra	3'-65
4-OH-PCB 65	4-MeO-PCB 65	tetra	4-5
4'-OH-PCB 65	4'-MeO-PCB 65	tetra	4'-65
4'-OH-PCB 69	4'-MeO-PCB 69	tetra	4'-69
4'-OH-PCB 72	4'-MeO-PCB 72	tetra	4'-72
4'-OH-PCB 79	4'-MeO-PCB 79	tetra	4'-79
OH-tetrachlorinated PCB X4	MeO-tetrachlorinated PCB X4	tetra	Tetra-X4	[b]
6'-OH-PCB 83	6'-MeO-PCB 83	penta	6'-83
4'-OH-PCB 86	4'-MeO-PCB 86	penta	4'-86
4'-OH-PCB 93	4'-MeO-PCB 93	penta	4'-93
4'-OH-PCB 97	4'-MeO-PCB 97	penta	4'-97
4'-OH-PCB 101	4'-MeO-PCB 101	penta	4'-101
6'-OH-PCB 101	6'-MeO-PCB 101	penta	6'-101
2'-OH-PCB 106+2'-OH-PCB 114	2'-MeO-PCB 106+2'-MeO-PCB 114	penta	2'-106+2'-114
4-OH-PCB 107	4-MeO-PCB 107	penta	4-107
4'-OH-PCB 108	4'-MeO-PCB 108	penta	4'-108
3-OH-PCB 118	3-MeO-PCB 118	penta	3-118
4'-OH-PCB 120	4'-MeO-PCB 120	penta	4'-120
4'-OH-PCB 127	4'-MeO-PCB 127	penta	4'-127
4'-OH-PCB 130	4'-MeO-PCB 130	hexa	4'-130
4-OH-PCB 134	4-MeO-PCB 134	hexa	4-134
3'-OH-PCB 138	3'-MeO-PCB 138	hexa	3'-138
5-OH-PCB 138	5-MeO-PCB 138	hexa	5-138
4-OH-PCB 146	4-MeO-PCB 146	hexa	4-146
3,3'-di-OH-PCB 155	3,3'-di-MeO-PCB 155	hexa	3,3'-155
4'-OH-PCB 159	4'-MeO-PCB 159	hexa	4'-159
4-OH-PCB 162	4-MeO-PCB 162	hexa	4-162
4-OH-PCB 163	4-MeO-PCB 163	hexa	4-163
4'-OH-PCB 172	4'-MeO-PCB 172	hepta	4'-172
4'-OH-PCB 177	4'-MeO-PCB 177	hepta	4'-177
4-OH-PCB 178	4-MeO-PCB 178	hepta	4-178
3'-OH-PCB 180	3'-MeO-PCB 180	hepta	3'-180
3'-OH-PCB 182	3'-MeO-PCB 182	hepta	3'-182
3'-OH-PCB 183	3'-MeO-PCB 183	hepta	3'-183
5-OH-PCB 183+4-OH-PCB 187	5-MeO-PCB 183+4-MeO-PCB 187	hepta	5-183+4-187
3'-OH-PCB 184	3'-MeO-PCB 184	hepta	3'-184
4-OH-PCB 193	4-MeO-PCB 193	hepta	4-193
4'-OH-PCB 198+4'-OH-PCB 200+3'-OH-PCB 203	4'-MeO-PCB 198+4'-MeO-PCB 200+3'-MeO-PCB 203	octa	4'-198+4'-200+3'-203
4'-OH-PCB 199	4'-MeO-PCB 199	octa	4'-199
4'-OH-PCB 201	4'-MeO-PCB 201	octa	4'-201
4-OH-PCB 202	4-MeO-PCB 202	octa	4-202
4,4'-di-OH-PCB 202	4,4'-di-MeO-PCB 202	octa	4,4'-202
4'-OH-PCB 208	4'-MeO-PCB 208	nona	4'-208
[a] The short names of the MeO-PCB congeners are based on the Ballschmiter and Zell number of PCB congener (1). The number indicating the position of the methoxy group is based on the numbering scheme of the respective PCB congener, as proposed previously (1,2). MeO-PCB, methoxylated PCB congener. [b] The unknown PCB metabolites were identified tentatively with their m/z and are labeled as X1, X2…

## Sheet: Table S3. SS and Recovery rate
Table S3. Recovery rates (n = 110) of surrogate standards of 13C-PCBs and 13C-OH-PCBs.
13C-PCB surrogate standards			13C-OH-PCB surrogate standards
Homologs	Standards	Recovery rate (mean ± SD)	Homologs	Standards	Recovery rate (mean ± SD)
Mono	13C-PCB 3	66 ± 9%	Di	13C-4'-OH-PCB 12	61 ± 9%
Di	13C-PCB 15	80 ± 9%	Tri	13C-4'-OH-PCB 29	77 ± 13%
Tri	13C-PCB 31	86 ± 9%	Tetra	13C-4'-OH-PCB 61	77 ± 12%
Tetra	13C-PCB 52	86 ± 8%	Penta	13C-4'-OH-PCB 120	90 ± 14%
Penta	13C-PCB 118	94 ± 10%	Hexa	13C-4'-OH-PCB 159	84 ± 11%
Hexa	13C-PCB 153	88 ± 6%	Hepta	13C-4-OH-PCB 187	85 ± 9%
Hepta	13C-PCB 180	91 ± 8%	Hepta	13C-4'-OH-PCB 172	82 ± 12%
Octa	13C-PCB 194	81 ± 12%
Nona	13C-PCB 206	84 ± 8%
Deca	13C-PCB 209	86 ± 8%

## Sheet: Table S4.LOD_PCB
Table S4. Limits of detections (LODs) of individual PCB congeners determined from method blanks (ng, n=31).
PCB congener #[a]	LOD[b]
PCB 1	0.0269034
PCB 2	0.0141205
PCB 3	0.201359
PCB 4	0.0143172
PCB 5	0.00997384
PCB 6	0.0114205
PCB 7	0.0112471
PCB 8	0.0234832
PCB 9	0.0102502
PCB 10	0.00970053
PCB 11	0.0191842
PCB 12+13	0.0192916
PCB 14	0.01071
PCB 15	0.0152656
PCB 16	0.00826235
PCB 17	0.00957094
PCB 18+30	0.0215295
PCB 19	0.00410924
PCB 20+28	0.0329829
PCB 21+33	0.0219306
PCB 22	0.0111943
PCB 23	0.00398257
PCB 24	0.00488766
PCB 25	0.00549316
PCB 26+29	0.0115857
PCB 27	0.00416166
PCB 31	0.0240748
PCB 32	0.00739264
PCB 34	0.00368843
PCB 35	0.00138184
PCB 36	0.00224195
PCB 37	0.00211996
PCB 38	0.00234397
PCB 39	0.00181774
PCB 40+71	0.0174315
PCB 41	0.00570993
PCB 42	0.00958785
PCB 43	0.00644633
PCB 44+47+65	0.058996
PCB 45	0.00537264
PCB 46	0.00477046
PCB 48	0.0104114
PCB 49+69	0.0352147
PCB 50+53	0.0262758
PCB 51	0.0055247
PCB 52	0.123991
PCB 54	0.00530926
PCB 55	0.00757275
PCB 56	0.00913875
PCB 57	0.00355956
PCB 58	0.00394602
PCB 59+62+75	0.01665
PCB 60	0.00865728
PCB 61+70+74+76	0.12287
PCB 63	0.00533933
PCB 64	0.0243534
PCB 66	0.0334875
PCB 67	0.00430252
PCB 68	0.00408411
PCB 72	0.00369027
PCB 73	0.00684043
PCB 77	0.00280605
PCB 78	0.0014716
PCB 79	0.00229873
PCB 80	0.00363776
PCB 81	0.00200308
PCB 82	0.00638304
PCB 83	0.00875724
PCB 84	0.0261448
PCB 85+116	0.0111207
PCB 86+97+109+119	0.0323087
PCB 87+125	0.0452584
PCB 88	0.00279262
PCB 89	0.00171889
PCB 90+101+113	0.139365
PCB 91	0.0149073
PCB 92	0.0178719
PCB 93+100	0.00618128
PCB 94	0.0021803
PCB 95	0.0925508
PCB 96	0.00261289
PCB 98	0.00182876
PCB 99	0.0482156
PCB 102	0.00333415
PCB 103	0.00217186
PCB 104	0.0022436
PCB 105	0.0203086
PCB 106	0.00270423
PCB 107+124	0.00426699
PCB 108	0.00293467
PCB 110	0.0807903
PCB 111	0.00263055
PCB 112	0.0024008
PCB 114	0.00459554
PCB 115	0.0184787
PCB 117	0.00453471
PCB 118	0.0757281
PCB 120	0.00142734
PCB 121	0.00178869
PCB 122	0.00202772
PCB 123	0.00304949
PCB 126	0.00374858
PCB 127	0.00336439
PCB 128+166	0.00532074
PCB 129+138+163	0.0358578
PCB 130	0.00183591
PCB 131	0.00128463
PCB 132	0.0135349
PCB 133	0.0018635
PCB 134	0.00142851
PCB 135+151	0.00798802
PCB 136	0.114615
PCB 137	0.00572886
PCB 139+140	0.00942079
PCB 141	0.00601395
PCB 142	0.000930161
PCB 143	0.00161722
PCB 144	0.00206831
PCB 145	0.00292318
PCB 146	0.00362597
PCB 147+149	0.0394522
PCB 148	0.00693301
PCB 150	0.00427678
PCB 152	0.00257811
PCB 153+168	0.0341238
PCB 154	0.00574236
PCB 155	0.00334364
PCB 156+157	0.00248589
PCB 158	0.00259863
PCB 159	0.000910623
PCB 160	0.00131743
PCB 161	0.00212737
PCB 162	0.000624621
PCB 164	0.00357844
PCB 165	0.000985315
PCB 167	0.00116053
PCB 169	0.000259336
PCB 170	0.00424898
PCB 171+173	0.00358174
PCB 172	0.00177993
PCB 174	0.00221913
PCB 175	0.00116789
PCB 176	0.0004089
PCB 177	0.00285288
PCB 178	0.00119777
PCB 179	0.00154624
PCB 180+193	0.00892063
PCB 181	0.0568247
PCB 182	0.128923
PCB 183	0.00259334
PCB 184	0.178928
PCB 185	0.00122083
PCB 186	0.0144211
PCB 187	0.00326173
PCB 188	0.106385
PCB 189	0.00297277
PCB 190	0.00316754
PCB 191	0.00213892
PCB 192	0.00163237
PCB 194	0.00551198
PCB 195	0.004881
PCB 196	0.00170978
PCB 197	0.00814684
PCB 198+199	0.00412067
PCB 200	0.00321704
PCB 201	0.00189243
PCB 202	0.00148332
PCB 203	0.00249395
PCB 205	0.00382062
PCB 206	0.00574208
PCB 207	0.00346789
PCB 208	0.00356863
PCB 209	0.022986
Reference: [a] PCB nomenclature, see: https://www.epa.gov/pcbs/table-polychlorinated-biphenyl-pcb-congeners [b] Definition and procedure for the determination of the method detection limit, revision 2, https://www.epa.gov/sites/production/files/2016-12/documents/mdl-procedure_rev2_12-13-2016.pdf

## Sheet: Table S5.LOD_OH-PCB
Table S5. Limits of detections (LODs) of individual OH-PCB congeners determined from method blanks (ng, n=29).
OH-PCB congener #[a]	LOD[b]
4-OH-PCB 1	0.006
2-OH-PCB 2	0.004
2'-OH-PCB 2	0.006
3'-OH-PCB 2	0.005
4-OH-PCB 2	0.054
4'-OH-PCB 2	3.022
5-OH-PCB 2	1.102
6-OH-PCB 2	0.045
4'-OH-PCB 3	0.893
Mono-X1 [c]	0.005
2'-OH-PCB 5	0.006
3'-OH-PCB 9	0.006
4'-OH-PCB 9+4-OH-PCB 14	0.016
2'-OH-PCB 12	0.007
4'-OH-PCB 18	0.004
4'-OH-PCB 26	0.004
6'-OH-PCB 26	0.016
2'-OH-PCB 30	0.006
3'-OH-PCB 30	0.005
4'-OH-PCB 30	0.008
Tri-X2 [c]	0.006
Tri-X3 [c]	0.006
3-OH-PCB 54	0.004
2'-OH-PCB 61	0.004
3'-OH-PCB 61	0.007
4'-OH-PCB 61	0.009
2'-OH-PCB 65+6'-OH-PCB 69	0.012
3'-OH-PCB 65	0.013
4-OH-PCB 65	0.007
4'-OH-PCB 65	0.013
4'-OH-PCB 69	0.007
4'-OH-PCB 72	0.004
4'-OH-PCB 79	0.005
Tetra-X4 [c]	0.018
6'-OH-PCB 83	0.009
4'-OH-PCB 86	0.013
4'-OH-PCB 93	0.011
4'-OH-PCB 97	0.007
4'-OH-PCB 101	0.02
6'-OH-PCB 101	0.011
2'-OH-PCB 106+2'-OH-PCB 114	0.01
4-OH-PCB 107	0.013
4'-OH-PCB 108	0.001
3-OH-PCB 118	0.002
4'-OH-PCB 120	0.001
4'-OH-PCB 127	0.001
4'-OH-PCB 130	0.002
4-OH-PCB 134	0.001
3'-OH-PCB 138	0.002
5-OH-PCB 138	0.002
4-OH-PCB 146	0.001
3,3'-di-OH-PCB 155	0.001
4'-OH-PCB 159	0.002
4-OH-PCB 162	0.001
4-OH-PCB 163	0.007
4'-OH-PCB 172	0.007
4'-OH-PCB 177	0.001
4-OH-PCB 178	0.001
3'-OH-PCB 180	0.001
3'-OH-PCB 182	0.001
3'-OH-PCB 183	0.001
5-OH-PCB 183&4-OH-PCB 187	0.001
3'-OH-CB184	0.0001
4-OH-PCB 193	0.0001
4'-OH-PCB 198+4'-OH-PCB 200+3'-OH-PCB 203	0.004
4'-OH-PCB 199	0.001
4'-OH-PCB 201	0.00647858
4-OH-PCB 202	0.00105272
4,4'-di-OH-PCB 202	0.00205517
4'-OH-PCB 208	0.00137117
Reference: [a] Maervoet, J.; Covaci, A.; Schepens, P.; Sandau, C. D.; Letcher, R., A reassessment of the nomenclature of polychlorinated biphenyl (PCB) metabolites. Environ. Health Perspect. 2004, 112, 291-294. [b] Definition and procedure for the determination of the method detection limit, revision 2, https://www.epa.gov/sites/production/files/2016-12/documents/mdl-procedure_rev2_12-13-2016.pdf…

## Sheet: Table S6.NIST(PCB)
Table S6. Comparison of levels (mean ± SD, pg/g) of PCBs in NIST samples (SRM 1957).
PCB congener	measured	PCB congener	published [a]	note [b]
PCB 8	3.5 ± 0.6
PCB 11	9.1 ± 2.4
PCB 12+13	4.6 ± 0.6
PCB 15	4.5 ± 0.4
PCB 18+30	4.1 ± 0.5	PCB 18	4.5 ± 0.8	Reference
PCB 20+28	7.1 ± 0.3	PCB 28	8.6 ± 1.1	Reference
PCB 21+33	2.5 ± 0.3
PCB 22	1.2 ± 0.2
PCB 26+29	1.6 ± 0.2
PCB 31	2.9 ± 0.4
PCB 36	0.7 ± 0.3
PCB 37	1.0 ± 0.6
PCB 39	1.0 ± 0.2
PCB 44+47+65	4.4 ± 0.6
PCB 50+53	2.8 ± 0.8
PCB 52	6.7 ± 2.8
PCB 55	1.3 ± 0.1
PCB 56	1.0 ± 0.0
PCB 60	2.0 ± 0.3
PCB 61+70+74+76	15.0 ± 2.3	PCB 74	13.8 ± 0.1	Reference
PCB 64	1.3 ± 0.3
PCB 66	3.3 ± 0.8	PCB 66	5.6 ± 1.7	Reference
PCB 79	0.6 ± 0.0
PCB 80	0.9 ± 0.0
PCB 83	1.1 ± 0.7
PCB 85+116	1.1 ± 0.4
PCB 86+97+109+119	2.1 ± 0.9
PCB 87+125	1.9 ± 0.6
PCB 90+101+113	5.6 ± 0.8
PCB 98	0.6 ± 0.0
PCB 105	3.0 ± 1.1
PCB 110	2.3 ± 0.6
PCB 114	1.4 ± 0.5
PCB 115	1.5 ± 0.8
PCB 118	15.0 ± 5.0	PCB 118	18.9 ± 1.2	Certified
PCB 122	0.6 ± 0.0
PCB 128+166	1.1 ± 0.2
PCB 129+138+163	32.0 ± 7.9	PCB 138	36.9 ± 9.0	Certified
PCB 135+151	1.0 ± 0.4
PCB 136	0.8 ± 0.4
PCB 137	1.7 ± 0.5
PCB 139+140	0.4 ± 0.2
PCB 146	4.3 ± 0.3	PCB 146	7.17 ± 0.26	Reference
PCB 147+149	1.5 ± 0.0
PCB 153+168	40.5 ± 6.0	PCB 153	58.2 ± 0.9	Certified
PCB 156+157	4.0 ± 2.3	PCB 156	8.24 ± 0.57	Reference
PCB 158	0.8 ± 0.2
PCB 167	0.7 ± 0.3
PCB 169	0.5 ± 0.5
PCB 170	9.1 ± 2.9	PCB 170	16.2 ± 2.0
PCB 171+173	1.4 ± 0.7
PCB 177	1.9 ± 0.7
PCB 178	1.2 ± 1.0	PCB 178	3.61 ± 0.32	Reference
PCB 180+193	35.6 ± 1.5	PCB 180+193	54.5 ± 0.5	Certified
PCB 182	1.2 ± 1.1
PCB 183	3.7 ± 0.9	PCB 183	5.77 ± 0.35	Reference
PCB 184	1.5 ± 1.1
PCB 187	9.6 ± 2.6	PCB 187	15.5 ± 0.5	Certified
PCB 189	0.9 ± 0.5
PCB 190	1.9 ± 1.0
PCB 194	7.9 ± 1.4	PCB 194	11.9 ± 0.3	Certified
PCB 195	1.6 ± 0.8
PCB 196	2.1 ± 0.5	PCB 196+203	10.9 ± 0.7	Reference
PCB 197	0.8 ± 0.3
PCB 198+199	6.5 ± 2.0	PCB 199	11.2 ± 0.8	Reference
PCB 202	2.5 ± 0.2
PCB 203	4.7 ± 1.0
PCB 206	4.6 ± 1.2	PCB 206	6.98 ± 0.37	Reference
PCB 207	1.1 ± 0.3
PCB 208	2.2 ± 0.5
Note: [a] Data from cetificate of SRM 1957-Organic contaminants in non-fortified human serum (freeze-dried), https://www-s.nist.gov/srmors/view_cert.cfm?srm=1957. [b] "Certified" indicates those values are certified, for which NIST has the highest confidence in its accuracy in that all known or suspected sources of bias have been investigated or taken into account. "Reference" indicates those val…

## Sheet: Table S7.NIST(OH-PCB)
Table S7. Comparison of levels ( mean ± SD, pg/g) of OH-PCBs in NIST samples (SRM 1957).
SPB-Octyl GC column			DB-1701 GC column			DB-5 GC column [a]
OH-PCB congeners	PCB congener	measured	OH-PCB congeners	PCB congener	measured	OH-PCB congeners	PCB congener #	published
2-OH-PCB 2	PCB 2	18.3 ± 4.0	2-OH-PCB 2	PCB 2	18.1 ± 1.7
6-OH-PCB 2	PCB 2	8.7 ± 0.7	6-OH-PCB 2	PCB 2	8.5 ± 1.1
Tri-X3	unknown	4.7 ± 1.8
4'-OH-PCB 101	PCB 101	5.9 ± 1.4	4'-OH-PCB 101	PCB 101	4.8 ± 0.6
4-OH-PCB 107	PCB 107	23.4 ± 7.5	4-OH-PCB107+4'-OHOH-PCB 108+3'-OH-PCB 118	PCB 107+108+118	24.9 ± 1.2	4-OH-PCB 107	PCB 107	34 ± 4.4
3'-OH-PCB 138	PCB 138	3.4 ± 0.9				3'-OH-PCB 138	PCB 138	11 ± 9.2
5-OH-PCB 138	PCB 138	1.2 ± 0.2	5-OH-PCB 138	PCB 138	3.1 ± 1.2
4-OH-PCB 146	PCB 146	6.7 ± 1.4	4-OH-PCB 146	PCB 146	6.0 ± 1.2	4-OH-PCB 146	PCB 146	12 ± 4.8
4-OH-PCB 162	PCB 162	5.2 ± 3.0	4-OH-PCB 162	PCB 162	3.5 ± 0.6
5-OH-PCB 183+4-OH-PCB 187	PCB 183+187	21.4 ± 3.3	5-OH-PCB 183+4-OH-PCB 187	PCB 183+187	20.0 ± 2.5	4-OH-PCB 187	PCB 187	23 ± 6.4
4'-OH-PCB 199	PCB 199	6.1 ± 1.0	4'-OH-PCB 199	PCB 199	5.6 ± 1.7
4,4'-di-OH-PCB 202	PCB 202	3.5 ± 1.3	4,4'-di-OH-PCB 202	PCB 202	4.9 ± 1.3
4'-OH-PCB 208	PCB 208	1.4 ± 0.1
			4-OH-PCB 202	PCB 202	2.6 ± 0.7
[a] Marek, R. F.; Thorne, P. S.; DeWall, J.; Hornbuckle, K. C., Variability in PCB and OH-PCB serum levels in children and their mothers in urban and rural U.S. communities. Environ. Sci. Technol. 2014, 48: 13459-67.

## Sheet: Table S8.Level_PCBgropus
Table S8. Detection frequencies and levels of PCB homologs, classes, groups by ortho-chlorine numbers and sum of PCBs (pg/g tissue) by age, sex and brain tissues.
PCB category	∑detect #	DF	Age groups										Sex										Brain regions
			old (n=33)					young (n=30)					male (n=13)					female (n=50)					Amy (n=6)					BA19 (n=11)					CB (n=13)					CTX (n=6)					HC (n=10)					PFC (n=8)
			detect #	DF	Ave ± SD	range	median	detect #	DF	Ave ± SD	range	median	detect #	DF	Ave ± SD	range	median	detect #	DF	Ave ± SD	range	median	detect #	DF	Ave ± SD	range	median	detect #	DF	Ave ± SD	range	median	detect #	DF	Ave ± SD	range	median	detect #	DF	Ave ± SD	range	median	detect #	DF	Ave ± SD	range	median	detect #	DF
a) Homologs
mono	6	0.0952381	2	0.0606061	215 ± 253	(ND, 394)	214.651	4	0.133333	493 ± 298	(ND, 778)	560.872	2	0.153846	97 ± 272	(ND, 778)	585.953	4	0.08	308 ± 293	(ND, 561)	316.979	1	0.166667	393.664	(ND, 0)	393.664	2	0.181818	298 ± 371	(ND, 560)	297.953	3	0.230769	471 ± 361	(ND, 778)	561.475	0	0	ND	(ND, ND)	N/A	0	0	ND	(ND, ND)	N/A	0	0
di	15	0.238095	10	0.30303	41 ± 21	(ND, 87)	34.9639	5	0.166667	73 ± 72	(ND, 171)	28.0618	5	0.384615	93 ± 7	(ND, 35)	26.8245	10	0.2	64 ± 51	(ND, 171)	44.8953	0	0	ND	(ND, ND)	N/A	6	0.545455	28 ± 9	(ND, 35)	29.7623	8	0.615385	72 ± 54	(ND, 171)	59.1584	0	0	ND	(ND, ND)	N/A	1	0.1	28.0618	(ND, 28)	28.0618	0	0
tri	43	0.68254	30	0.909091	14 ± 12	(ND, 56)	10.0968	13	0.433333	38 ± 108	(ND, 395)	6.09381	9	0.692308	93 ± 16	(ND, 56)	11.4214	34	0.68	23 ± 66	(ND, 395)	7.83256	4	0.666667	4 ± 1	(ND, 89)	3.93632	8	0.727273	9 ± 5	(ND, 19)	8.19446	12	0.923077	47 ± 111	(ND, 395)	11.1541	6	1	4 ± 1	(ND, 6)	4.16692	5	0.5	16 ± 10	(ND, 29)	11.4214	2	0.25
tetra	23	0.365079	18	0.545455	96 ± 110	(ND, 288)	20.0225	5	0.166667	162 ± 341	(ND, 773)	8.685	8	0.615385	97 ± 102	(ND, 255)	120.863	15	0.3	107 ± 210	(ND, 773)	8.685	1	0.166667	255.489	(ND, 599)	255.489	3	0.272727	148 ± 139	(ND, 216)	212.203	11	0.846154	111 ± 235	(ND, 773)	8.685	3	0.5	53 ± 85	(ND, 152)	6.30919	2	0.2	107 ± 138	(ND, 205)	107.334	0	0
penta	33	0.52381	24	0.727273	133 ± 297	(ND, 1258)	11.9994	9	0.3	20 ± 24	(ND, 80)	10.5806	8	0.615385	96 ± 81	(ND, 200)	70.4845	25	0.5	108 ± 293	(ND, 1258)	10.5806	5	0.833333	34 ± 31	(ND, 665)	23.0836	3	0.272727	162 ± 102	(ND, 313)	158.43	11	0.846154	147 ± 373	(ND, 1258)	4.29079	4	0.666667	10 ± 12	(ND, 27)	5.77794	3	0.3	17 ± 12	(ND, 31)	10.7665	2	0.25
hexa	51	0.809524	32	0.969697	389 ± 188	(ND, 805)	393.875	19	0.633333	22 ± 84	(ND, 367)	0.640011	12	0.923077	105 ± 218	(ND, 599)	425.485	39	0.78	229 ± 242	(ND, 805)	157.566	3	0.5	367 ± 223	(ND, 350)	350.497	11	1	191 ± 247	(ND, 673)	27.9654	13	1	228 ± 262	(ND, 805)	107.675	5	0.833333	257 ± 182	(ND, 452)	343.588	8	0.8	284 ± 270	(ND, 718)	316.707	3	0.375
hepta	53	0.84127	32	0.969697	332 ± 134	(ND, 665)	344.236	21	0.7	22 ± 61	(ND, 281)	4.51778	13	1	104 ± 218	(ND, 665)	351.491	40	0.8	179 ± 170	(ND, 523)	216.709	5	0.833333	238 ± 274	(ND, 300)	221.936	8	0.727273	208 ± 195	(ND, 466)	182.625	11	0.846154	183 ± 153	(ND, 383)	211.482	6	1	238 ± 178	(ND, 406)	321.286	9	0.9	226 ± 229	(ND, 543)	260.365	6	0.75
octa	39	0.619048	31	0.939394	144 ± 40	(ND, 250)	141.006	8	0.266667	24 ± 46	(ND, 138)	5.19149	11	0.846154	95 ± 65	(ND, 250)	148.309	28	0.56	109 ± 61	(ND, 233)	125.234	3	0.5	172 ± 75	(ND, 165)	165.088	5	0.454545	155 ± 45	(ND, 233)	147.2	9	0.692308	103 ± 56	(ND, 153)	115.928	5	0.833333	125 ± 68	(ND, 162)	150.121	6	0.6	138 ± 71	(ND, 214)	148.052	5	0.625
nano	37	0.587302	32	0.969697	39 ± 26	(ND, 107)	35.8445	5	0.166667	15 ± 12	(ND, 34)	7.87233	10	0.769231	91 ± 12	(ND, 44)	34.372	27	0.54	38 ± 29	(ND, 107)	27.8249	5	0.833333	31 ± 25	(ND, 427)	20.0768	6	0.545455	41 ± 14	(ND, 107)	32.4917	7	0.538462	35 ± 25	(ND, 89)	27.8249	5	0.833333	37 ± 17	(ND, 50)	39.6091	5	0.5	47 ± 26	(ND, 86)	43.8863	3	0.375
deca	17	0.269841	17	0.515152	47 ± 16	(ND, 77)	42.3545	0	0	ND	(ND, ND)	N/A	4	0.307692	93 ± 5	(ND, 40)	32.437	13	0.26	51 ± 16	(ND, 77)	52.7958	1	0.166667	58.6158	(ND, 528)	58.6158	4	0.363636	43 ± 4	(ND, 77)	32.9972	1	0.0769231	68.4848	(ND, 68)	68.4848	2	0.333333	31 ± 1	(ND, 32)	31.0459	3	0.3	55 ± 14	(ND, 70)	52.7958	1	0.125
b) PCB classes
Class A	57	0.904762	33	1	93 ± 93	(3, 427)	51.7381	24	0.8	99 ± 248	(ND, 868)	4.46247	12	0.923077	95 ± 228	(ND, 783)	84.7768	45	0.9	76 ± 153	(ND, 868)	30.182	5	0.833333	101 ± 183	(ND, 1046)	22.5931	11	1	99 ± 161	(ND, 520)	29.4934	13	1	194 ± 293	(ND, 868)	52.022	6	1	34 ± 24	(ND, 69)	26.52	9	0.9	33 ± 36	(ND, 107)	41.388	5	0.625
Class B	43	0.68254	31	0.939394	292 ± 136	(ND, 667)	279.414	12	0.4	35 ± 81	(ND, 290)	13.5081	12	0.923077	98 ± 172	(ND, 528)	292.358	31	0.62	209 ± 169	(ND, 667)	203.854	4	0.666667	225 ± 216	(ND, 292)	174.607	7	0.636364	222 ± 198	(ND, 474)	204.772	11	0.846154	204 ± 200	(ND, 667)	193.754	6	1	160 ± 129	(ND, 307)	196.049	6	0.6	267 ± 167	(ND, 466)	284.322	3	0.375
Class C	44	0.698413	32	0.969697	595 ± 224	(ND, 1046)	601.802	12	0.4	56 ± 153	(ND, 542)	10.6931	13	1	109 ± 350	(ND, 1046)	646.813	31	0.62	425 ± 307	(ND, 945)	465.797	5	0.833333	409 ± 442	(ND, 653)	308.137	7	0.636364	451 ± 344	(ND, 885)	417.877	9	0.692308	425 ± 286	(ND, 851)	528.084	5	0.833333	472 ± 273	(ND, 698)	562.119	6	0.6	592 ± 336	(ND, 945)	647.188	5	0.625
Class D	52	0.825397	33	1	141 ± 251	(11, 1249)	48.6319	19	0.633333	79 ± 249	(ND, 1097)	5.02422	12	0.923077	86 ± 106	(ND, 292)	74.6925	40	0.8	119 ± 280	(ND, 1249)	28.6944	5	0.833333	82 ± 119	(ND, 283)	18.9622	9	0.818182	103 ± 93	(ND, 338)	48.6319	13	1	233 ± 420	(ND, 1249)	85.0606	5	0.833333	58 ± 72	(ND, 184)	32.7408	9	0.9	50 ± 72	(ND, 236)	28.9344	5	0.625
c) Number of ortho Cl
0	53	0.84127	32	0.969697	43 ± 70	(ND, 395)	24.8188	21	0.7	108 ± 244	(ND, 783)	6.39649	12	0.923077	84 ± 233	(ND, 783)	39.0371	41	0.82	51 ± 137	(ND, 740)	12.0469	5	0.833333	83 ± 174	(ND, 1135)	5.14112	11	1	71 ± 158	(ND, 518)	23.0104	13	1	160 ± 269	(ND, 783)	56.6064	6	1	6 ± 3	(ND, 12)	5.56427	8	0.8	17 ± 15	(ND, 41)	13.6381	2	0.25
1	44	0.698413	31	0.939394	126 ± 156	(ND, 607)	52.2375	13	0.433333	81 ± 211	(ND, 779)	13.4177	10	0.769231	84 ± 119	(ND, 333)	187.017	34	0.68	100 ± 185	(ND, 779)	40.5057	3	0.5	114 ± 147	(ND, 323)	41.2289	6	0.545455	170 ± 133	(ND, 483)	86.5281	10	0.769231	198 ± 271	(ND, 779)	71.2031	5	0.833333	61 ± 60	(ND, 163)	48.9202	7	0.7	56 ± 79	(ND, 228)	33.0307	5	0.625
2	47	0.746032	32	0.969697	655 ± 307	(ND, 1639)	623.138	15	0.5	85 ± 277	(ND, 1085)	12.964	13	1	104 ± 373	(ND, 1135)	625.532	34	0.68	457 ± 412	(ND, 1639)	471.832	6	1	358 ± 450	(ND, 604)	188.088	7	0.636364	466 ± 393	(ND, 889)	453.776	10	0.769231	550 ± 521	(ND, 1639)	565.006	6	1	399 ± 316	(ND, 718)	518.419	7	0.7	512 ± 386	(ND, 1023)	600.507	4	0.5
3	46	0.730159	33	1	172 ± 97	(3, 495)	164.37	13	0.433333	19 ± 33	(ND, 126)	8.86494	13	1	79 ± 105	(ND, 323)	171.822	33	0.66	120 ± 110	(1, 495)	123.341	5	0.833333	119 ± 129	(ND, 2293)	68.6993	7	0.636364	142 ± 104	(ND, 287)	133.841	11	0.846154	119 ± 141	(ND, 495)	102.364	6	1	111 ± 89	(ND, 214)	136.621	7	0.7	148 ± 111	(ND, 272)	158.973	4	0.5
4	44	0.698413	32	0.969697	118 ± 57	(ND, 243)	118.265	12	0.4	10 ± 20	(ND, 72)	1.59533	10	0.769231	76 ± 35	(ND, 158)	124.282	34	0.68	80 ± 75	(ND, 243)	69.9463	5	0.833333	73 ± 81	(ND, 161)	43.2126	8	0.727273	84 ± 64	(ND, 236)	69.5698	11	0.846154	65 ± 69	(ND, 243)	59.076	4	0.666667	102 ± 22	(ND, 134)	94.5635	7	0.7	108 ± 84	(ND, 204)	139.895	3	0.375
d) ΣPCBs
	59	0.936508	33	1	1084 ± 615	(32, 3050)	1014.84	26	0.866667	191 ± 567	(ND, 2802)	24.5863	13	1	122 ± 643	(ND, 2293)	1116.01	46	0.92	605 ± 748	(ND, 3050)	325.102	6	1	643 ± 892	(ND, 979)	264.896	11	1	611 ± 608	(ND, 1955)	402.883	13	1	894 ± 994	(ND, 3050)	774.79	6	1	635 ± 498	(ND, 1139)	797.444	9	0.9	656 ± 660	(ND, 1564)	693.065	6	0.75
Notes For those with only one detection, the data were reported directly 2) For those with over two detections, ave ± SD were reported 3) Ave ± SD were caculated based on the data above limit of detection (LOD) Abbreviations Ave: average; SD: standard deviation; N/A: not available; ND: not detected; DF: detect frequency Definiation of PCB classes Class A: congeners with a 4-, 3,4-, and 3,4,5- sub…
[truncated: 8 more columns]

[truncated: 10 more sheets: Table S9.Level_PCB congener, Table S10_NEQ, Table S11.Level_OH-PCB_SPB, Table S12.Level_OH-PCB_DB, Table S13.Stats_PCB groups, Table S14.Stats_NEQ, Table S15.Stats_PCB congener, Table S16.PCB_cosΘ by tissue, Table S17.PCB_cosΘ by donor, Table S18.OH-PCB_HRMS]
